# Supplementary material for: Immunoglobulin light chain (IGL) genes in torafugu: Genomic organization and identification of a third teleost IGL isotype
Source: Sci Rep. 2017 Jan 18;7:40416. doi: 10.1038/srep40416 (PMC5241823; doi:10.1038/srep40416)
Supplement: Supplementary Dataset 1 [file srep40416-s1.zip]

Archive with 3 entries (2 files):
- Supplementary Dataset File_SREP-15-27950A.pdf
- __MACOSX/
- __MACOSX/._Supplementary Dataset File_SREP-15-27950A.pdf
